# Supplementary material for: Trends, Prevalence of Bradyarrhythmia and Pacemaker Implantation in Patients with Parkinson’s Disease
Source: J Cardiovasc Dev Dis. 2025 Jun 30;12(7):252. doi: 10.3390/jcdd12070252 (PMC12295930; doi:10.3390/jcdd12070252)
Supplement: Supplementary file 1 [file jcdd-12-00252-s001.zip]

Archive with 1 entries (1 files):
- jcdd-3619249-supplementary.pdf
